# Supplementary material for: Genetic association of serum calcium, phosphate, vitamin D, parathyroid hormone, and FGF23 with the risk of aortic stenosis
Source: NPJ Cardiovasc Health. 2024 Aug 21;1:13. doi: 10.1038/s44325-024-00013-x (PMC12912326; doi:10.1038/s44325-024-00013-x)
Supplement: Supplementary file 2 — Supplementary Data [file 44325_2024_13_MOESM2_ESM.xlsx]

## Sheet: Data legends
No.	Title
Supplementary Data 1	STROBE-MR checklist of recommended items to address in reports of mendelian randomization studies. CAVS, calcific aortic valve stenosis; 25OH-VitD, 25-hydroxyvitamin D; PTH, parathyroid hormone; FGF23, fibroblast growth factor 23; GWAS, genome-wide association study; pQTL, protein quantatitive trait loci; MR, mendelian randomization; SD, standard deviation.
Supplementary Data 2	Characteristics of genome-wide association studies and protein quantitative trait loci study used in mendelian randomization analyses. SNP, single nucleotide polymorphism; 25OH-VitD, 25-hydroxyvitamin D; PTH, parathyroid hormone; FGF23, fibroblast growth factor 23; CAVS, calcific aortic valve stenosis; pQTL, protein quantatitive trait loci; MR, mendelian randomization.
Supplementary Data 3	Details of instrumental variables used in mendelian randomization analyses. SNP, single nucleotide polymorphism; EAF, effect allele frequency; SE, standard error; 25OH-VitD, 25-hydroxyvitamin D; PTH, parathyroid hormone; FGF23, fibroblast growth factor 23.
Supplementary Data 4	Statistical power estimates for mendelian randomization analyses. OR, odds ratio; SNP, single nucleotide polymorphism; CAVS, calcific aortic valve stenosis; 25OH-VitD, 25-hydroxyvitamin D; PTH, parathyroid hormone; FGF23, fibroblast growth factor 23; GWAS, genome-wide association study.
Supplementary Data 5	Heterogeneity and pleiotropy tests of instrument effects. SE, standard error; 25OH-VitD, 25-hydroxyvitamin D; PTH, parathyroid hormone; FGF23, fibroblast growth factor 23.
Supplementary Data 6	SNPs excluded due to horizontal pleiotropy and their related phenotypes. SNP, single nucleotide polymorphism; SE, standard error.
Supplementary Data 7	Colocalisation results for FGF-23 expression in blood with the risk of calcific aortic valve stenosis risk. FGF23, fibroblast growth factor 23; pQTL, protein quantatitive trait loci; CAVS, calcific aortic valve stenosis.
Supplementary Data 8	Known calcific aortic valve stenosis associated genes. SNP, single nucleotide polymorphism.
Supplementary Data 9	Potential pathways and biological processes involved in the interaction of of FGF-23 with ALPL and IL-6.

## Sheet: Supplementary Data 1
Supplementary Data 1. STROBE-MR checklist of recommended items to address in reports of mendelian randomization studies
Item No.	Section	Checklist item	Section (paragraph number)
1	TITLE and ABSTRACT	Indicate Mendelian randomisation as the study’s design in the title and/or the abstract if that is a main purpose of the study	Title page & Abstract page
	INTRODUCTION
2	Background	Explain the scientific background and rationale for the reported study. What is the exposure? Is a potential causal relationship between exposure and outcome plausible? Justify why MR is a helpful method to address the study question	Introduction (paragraghs 1-3)
3	Objectives	State specific objectives clearly, including pre-specified causal hypotheses (if any). State that MR is a method that, under specific assumptions, intends to estimate causal effects	Introduction (paragraghs 3-4) & Figure 1
	METHODS
4	Study design and data sources	Present key elements of the study design early in the article. Consider including a table listing sources of data for all phases of the study. For each data source contributing to the analysis, describe the following:	Methods (study design & GWAS data for serum calcium, phosphate, 25OH-VitD, PTH, and FGF23 & GWAS data for aortic stenosis & pQTLs data & genetic instrument selection & statistical analyses) & Table S2
	a)	Setting: Describe the study design and the underlying population, if possible. Describe the setting, locations, and relevant dates, including periods of recruitment, exposure, follow-up, and data collection, when available.	Methods (study design & GWAS data for serum calcium, phosphate, 25OH-VitD, PTH, and FGF23 & GWAS data for aortic stenosis & pQTLs data & genetic instrument selection & statistical analyses) & Table S2
	b)	Participants: Give the eligibility criteria, and the sources and methods of selection of participants. Report the sample size, and whether any power or sample size calculations were carried out prior to the main analysis	Methods (GWAS data for serum calcium, phosphate, 25OH-VitD, PTH, and FGF23 & GWAS data for aortic stenosis & pQTLs data & statistical analyses) & (Table S2 & Table S3 & Table S4)
	c)	Describe measurement, quality control and selection of genetic variants	Methods ( genetic instrument selection) & (Table S3)
	d)	For each exposure, outcome, and other relevant variables, describe methods of assessment and diagnostic criteria for diseases	Methods (GWAS data for serum calcium, phosphate, 25OH-VitD, PTH, and FGF23 & GWAS data for aortic stenosis & pQTLs data)
	e)	Provide details of ethics committee approval and participant informed consent, if relevant	Methods (study design)
5	Assumptions	Explicitly state the three core IV assumptions for the main analysis (relevance, independence and exclusion restriction) as well assumptions for any additional or sensitivity analysis	Methods (study design)
6	Statistical methods: main analysis	Describe statistical methods and statistics used	Methods (statistical analyses)
	a)	Describe how quantitative variables were handled in the analyses (i.e., scale, units, model)	Methods (GWAS data for serum calcium, phosphate, 25OH-VitD, PTH, and FGF23 & GWAS data for aortic stenosis & pQTLs data & statistical analyses) & (Table S3)
	b)	Describe how genetic variants were handled in the analyses and, if applicable, how their weights were selected	Methods ( genetic instrument selection & statistical analyses)
	c)	Describe the MR estimator (e.g. two-stage least squares, Wald ratio) and related statistics. Detail the included covariates and, in case of two-sample MR, whether the same covariate set was used for adjustment in the two samples	Methods (statistical analyses)
	d)	Explain how missing data were addressed	N/A
	e)	If applicable, indicate how multiple testing was addressed	Methods (statistical analyses)
7	Assessment of assumptions	Describe any methods or prior knowledge used to assess the assumptions or justify their validity	Methods (study design & statistical analyses) & (Table S3 & Table S4 &Table S5)
8	Sensitivity analyses and additional analyses	Describe any sensitivity analyses or additional analyses performed (e.g. comparison of effect estimates from different approaches, independent replication, bias analytic techniques, validation of instruments, simulations)	Methods (statistical analyses)
9	Software and pre-registration
	a)	Name statistical software and package(s), including version and settings used	Methods (statistical analyses)
	b)	State whether the study protocol and details were pre-registered (as well as when and where)	N/A
	RESULTS
10	Descriptive data
	a)	Report the numbers of individuals at each stage of included studies and reasons for exclusion. Consider use of a flow-diagram	Results (instrumental variables selection)
	b)	Report summary statistics for phenotypic exposure(s), outcome(s) and other relevant variables (e.g. means, SDs, proportions)	Table S3
	c)	If the data sources include meta-analyses of previous studies, provide the assessments of heterogeneity across these studies	N/A
	d)	For two-sample Mendelian randomisation:
		i. Provide justification of the similarity of the genetic variant-exposure associations between the exposure and outcome samples	Introduction (paragraghs 1-3)
		ii. Provide information on the number of individuals who were in both samples for the exposure and for the outcome	Methods (GWAS data for serum calcium, phosphate, 25OH-VitD, PTH, and FGF23 & GWAS data for aortic stenosis & pQTLs data) & (Table S2)
11	Main results
	a)	Report the associations between genetic variant and exposure, and between genetic variant and outcome, preferably on an interpretable scale	Table S3 & Table S4
	b)	Report MR estimates of the relationship between exposure and outcome, and the measures of uncertainty from the MR analysis, on an interpretable scale, such as odds ratio or relative risk per SD difference	Results (primary analysis)
	c)	If relevant, consider translating estimates of relative risk into absolute risk for a meaningful time period	N/A
	d)	Consider plots to visualize results (e.g. forest plot, scatterplot of associations between genetic variants and outcome versus between genetic variants and exposure)	Figures 2-4
12	Assessment of assumptions
	a)	Report the assessment of the validity of the assumptions	Results (instrumental variables selection) & (Table S3 & Table S4)
	b)	Report any additional statistics (e.g., assessments of heterogeneity across genetic variants, such as I2, Q statistic or E-value)	Results (Sensitivity Analyses) & (Table S5)
13	Sensitivity analyses and additional analyses
	a)	Report any sensitivity analyses to assess the robustness of the main results to violations of the assumptions	Results (sensitivity analyses)
	b)	Report results from other sensitivity analyses or additional analyses	N/A
	c)	Report any assessment of direction of causal relationship (e.g., bidirectional MR)	Results (Direction validation and colocalization analysis)
	d)	When relevant, report and compare with estimates from non-MR analyses	N/A
	e)	Consider additional plots to visualize results (e.g., leave-one-out analyses)	Supplement Figure S1
	DISCUSSION
14	Key results	Summarize key results with reference to study objectives	Discussion (paragraph 1)
15	Limitations	Discuss limitations of the study, taking into account the validity of the IV assumptions, other sources of potential bias, and imprecision. Discuss both direction and magnitude of any potential bias and any efforts to address them	Discussion (paragraph 6)
16	Interpretation
	a)	Meaning: Give a cautious overall interpretation of results in the context of their limitations and in comparison with other studies	Discussion (paragraph 6)
	b)	Mechanism: Discuss underlying biological mechanisms that could drive a potential causal relationship between the investigated exposure and the outcome, and whether the gene-environment equivalence assumption is reasonable. Use causal language carefully, clarifying that IV estimates may provide causal effects only under certain assumptions	Discussion (paragraph 2)
	c)	Clinical relevance: Discuss whether the results have clinical or public policy relevance, and to what extent they inform effect sizes of possible interventions	Discussion (paragraph 5)
17	Generalizability	Discuss the generalizability of the study results (a) to other populations, (b) across other exposure periods/timings, and (c) across other levels of exposure	Discussion (paragraph 3 & paragraph 6)
	OTHER INFORMATION
18	Funding	Describe sources of funding and the role of funders in the present study and, if applicable, sources of funding for the databases and original study or studies on which the present study is based	N/A
19	Data and data sharing	Provide the data used to perform all analyses or report where and how the data can be accessed, and reference these sources in the article. Provide the statistical code needed to reproduce the results in the article,or report whether the code is publicly accessible and if so, where	Table S2
20	Conflicts of Interest	All authors should declare all potential conflicts of interest	Declaration of interests
Abbreviations: CAVS, calcific aortic valve stenosis; 25OH-VitD, 25-hydroxyvitamin D; PTH, parathyroid hormone; FGF23, fibroblast growth factor 23; GWAS, genome-wide association study; pQTL, protein quantatitive trait loci; MR, mendelian randomization; SD, standard deviation.

## Sheet: Supplementary Data 2
Supplementary Data 2. Characteristics of genome-wide association studies and protein quantitative trait loci study used in mendelian randomization analyses
Phenotypes		Study(PMID)	Cohort name and information				N	Population	Adjusted factors	SNPs at genome-wide significance (P＜5.00×10-8)
			Discovery cohorts (Sample size)		Replication cohorts (Sample size)					SNP	P
Exposure	Calcium	O'Seaghdha et al. (24068962)	AGES	1949	BRIGHT	1855	61079	European ancestry	age, sex, and study-specific covariates if needed (e.g. principal components, study center).	rs1801725 rs1550532 rs10491003 rs7481584 rs7336933 rs1570669 rs780094	8.90×10-86 8.20×10-11 4.80×10-9 1.20×10-10 9.10×10-10 9.10×10-12 1.30×10-10
			ARIC	9049	Bus Santé	4670
			BLSA	719	INGI-Carlantino	499
			CHS	1802	INGI-FVG	1432
			CoLaus	5411	INGI-CILENTO	1147
			CROATIA-Korcula	880	KORA F3	1640
			CROATIA-Split	488	KORA F4	1809
			CROATIA-Vis	910	LURIC	2927
			FHS	2853	PIVUS	945
			HABC	1554	SHIP-Trend	986
			InCHIANTI	1204	TwinsUK	3965
			LBC1936	993
			LOLIPOP EW A	589
			LOLIPOP EW P	652
			LOLIPOP EW610	927
			OGP Talana	1039
			ORCADES	877
			RS	3436
			SHIP	4068
	Phosphate	Kestenbaum et al. (20558539)	CHS	1761	KORA-F3	1599	21808	European ancestry	age, sex, and study site.	rs17265703 rs9469578 rs947583 rs1697421 rs2970818	4.32×10-9 1.11×10-11 3.45×10-12 1.14×10-27 4.38×10-9
			FHS	2865	KORA-F4	1779
			ARIC	8048	Health ABC	1507
			RS	3516	Vis	659
	25OH-VitD	Jiang et al. (29343764)	1958BC	4958	EPIC	40562	122123	European ancestry	month of sample collection (12 categories), age, sex, and body mass index, and principal components capturing genetic ancestry.	rs3755967 rs12785878 rs10741657 rs17216707 rs10745742 rs8018720*	4.74×10-343 3.80×10-62 2.05×10-46 8.14×10-23 2.10×10-20 1.11×10-11
			CHS	1791	SOCCS (more)	2195
			FHS	5654
			GOOD	921
			Health ABC	1558
			Indiana	567
			NFBC	4604
			OOA	330
			RS	9550
			TwinsUK	5135
			ATBC	1372
			PLCO	1315
			ARIC	8124
			AtheroGene	1062
			BPROOF	2525
			EDIC	1094
			GENMETS	1641
			HBCS	917
			HPFS_CHD	1245
			InChianti	1094
			KORA	1805
			LLS	2265
			LURIC	2846
			MESA	2240
			NBS	2610
			NHS_BRCA&_T2D	1594
			ORCADES	847
			PROSPER	4871
			SHIP	1655
			SOCCS	1165
			YFS	1984
	PTH	Robinson-Cohen et al. (27927781)	ARIC (White)	8135	GOOD	911	29155	European ancestry	age, sex, the first ten principal components of ancestry (where available), geographic site (where applicable), and season of PTH measurement.	rs4074995 rs219779 rs73186030 rs6127099 rs4443100	3.30×10-23 8.90×10-22 1.20×10-9 2.40×10-72 4.10×10-11
			CHS (Whites)	1782	LURIC	2729
			DCCT	278	TwinsUK	1982
			Indiana	994	Amish	621
			MESA (Whites)	2455
			MrOS	1785
			NESDA	2393
			OGP_Talana	696
			SHIP-1	3176
			SHIP-Trend	977
	FGF23	Robinson-Cohen et al. (30217807)	ARIC	8594	-		16624	European ancestry	age, sex, and first ten principal components of ancestry.	rs17216707 rs11741640 rs17479566 rs9925837 rs2769071	3.00×10-24 1.60×10-16 2.00×10-9 5.10×10-9 6.10×10-17
			CHS	1988
			Indiana	1128
			MESA	2163
			MrOS GBG	937
			MrOS Malmo	894
			OPRA	920
Outcome	CAVS	Kurki et al. (36653562)	Finngen	377277	-		377277	European ancestry	-
	CAVS	Chen et al. (37038246)	Vanderbilt University Biobank	8314	Copenhagen Hospital Biobank/Danish Blood Donor Study	90828	653867	European ancestry	age, sex, and 10 principal components.
			CAVS-France1	2566
			CAVS-France2	4202
			CAVS-France3	2886
			deCODE	353532
			GERA	55192
			Malmö Diet and Cancer Study	5342
			Penn Medicine Biobank	6143
			Umeå University	654
			UK Biobank	215036
Protein quantitative trait loci (pQTL)	FGF23	Zhao et al. (37563310)	NSPHS	866	ARISTOTLE	1585	14824	European ancestry	age, sex and other study-specific covariates
			STABILITY	2951
			STANLEY-swe6	300
			STANLEY-lahl	344
			Swedish BioFinder study	1496
			RECOMBINE/EIRA	540
			Estonian Biobank	487
			INTERVAL	4896
			KORA F4	1064
			ORCADES	981
			VIS	899
Abbreviations: SNP, single nucleotide polymorphism; 25OH-VitD, 25-hydroxyvitamin D; PTH, parathyroid hormone; FGF23, fibroblast growth factor 23; CAVS, calcific aortic valve stenosis; pQTL, protein quantatitive trait loci.

## Sheet: Supplementary Data 3
Supplementary Data 3 Details of instrumental variables used in mendelian randomization analyses
Traits	SNP	Chromosome	Position	Nearby genes	Effect allele	Other allele	EAF	BETA	P	SE	Sample size	Variance explained by SNP	F statistic	Effects in discovery cohort			Effects in replication cohort
														BETA	SE	P	BETA	SE	P
calcium	rs1801725	3	122003757	CASR	T	G	0.15	0.071	8.90×10-86	0.004	61054	0.0051339	315.052	0.0080546	0.0230031	0.726223	-0.00190181	0.0201755	0.9249
calcium	rs1550532*	2	234264848	DGKD	C	G	0.31	0.018	8.20×10-11	0.003	60998	0.000589835	35.9988	0.00594362	0.0167105	0.722079	0.0312843	0.0148072	0.03462
calcium	rs10491003	10	9328651	GATA3	T	C	0.09	0.027	4.80×10-09	0.005	60040	0.00048544	29.159	-0.0243133	0.0250621	0.331985	-0.0243952	0.0269861	0.366
calcium	rs7481584	11	3029089	CARS	A	G	0.3	-0.018	1.20×10-10	0.003	61011	0.00058971	35.9988	0.00117585	0.0182782	0.948707	-0.00269636	0.0167617	0.8722
calcium	rs7336933	13	42559076	DGKH; KIAA0564	A	G	0.15	-0.022	9.10×10-10	0.004	60928	0.000496241	30.249	0.0403232	0.0207012	0.0514316	0.0101514	0.0318321	0.7498
calcium	rs1570669	20	52774427	CYP24A1	A	G	0.66	-0.018	9.10×10-12	0.003	60966	0.000590145	35.9988	0.0262642	0.0159743	0.100144	0.00697561	0.0147165	0.6355
phosphate	rs17265703	3	122048644	CSTA; CASR; CCDC58	A	G	0.85	-0.036	4.32×10-09	0.006	21807	0.00164813	35.9967	0.0052965	0.0226712	0.815278	-0.00461061	0.0195651	0.8137
phosphate	rs9469578	6	33706479	IHPK3; ITPR3; LEMD2; MLN	C	T	0.92	-0.059	1.11×10-11	0.009	21808	0.00196675	42.9714	-0.0160214	0.0248202	0.518603	-0.0201007	0.0292395	0.4918
phosphate	rs947583	6	136133659	PDE7B	T	C	0.71	0.035	3.45×10-12	0.005	21807	0.00224195	48.9955	-0.0403204	0.0204046	0.0481504	-0.024595	0.0168085	0.1434
25OH-VitD	rs3755967	4	72609398	GC	T	C	0.28	-0.089	4.74×10-343	0.0023	79366	0.0185171	1497.32	0.0146247	0.019234	0.447041	-0.0303352	0.0169386	0.07331
25OH-VitD	rs12785878	11	71167449	NADSYN1; DHCR7	T	G	0.75	0.036	3.80×10-62	0.0022	79366	0.0033625	267.762	0.0192621	0.0157281	0.22069	-0.011769	0.0158264	0.4571
25OH-VitD	rs10741657	11	14914878	CYP2R1	A	G	0.4	0.031	2.05×10-46	0.0022	79366	0.0024955	198.549	0.0082355	0.0155039	0.595288	-0.01262	0.0141986	0.3741
25OH-VitD	rs17216707	20	52732362	CYP24A1	T	C	0.79	0.026	8.14×10-23	0.0027	79366	0.00116702	92.7274	0.0647426	0.0190639	6.84×10-4	0.0527681	0.0178478	3.11×10-3
25OH-VitD	rs10745742	12	96358529	AMDHD1	T	C	0.39	0.019	2.10×10-20	0.002	122123	0.000738463	90.2485	0.00228012	0.0161118	0.88746	-0.015578	0.0142082	0.2729
25OH-VitD	rs8018720*	14	39556185	SEC23A	C	G	0.82	-0.019	1.11×10-11	0.0027	122123	0.000405328	49.5191	0.00703241	0.0216034	0.744785	0.0199007	0.0203789	0.3288
PTH	rs4074995	5	176797343	RGS14	G	A	0.71	0.03	3.30×10-23	0.003	29155	0.00341822	99.9931	-0.0320639	0.0162915	0.0490512	0.0185714	0.0163977	0.2574
PTH	rs219779	21	37833751	CLDN14	G	A	0.75	0.04	8.90×10-22	0.003	29155	0.00606072	177.766	-0.0117281	0.018753	0.53171	0.0237805	0.0160161	0.1376
PTH	rs73186030	3	122013465	CASR	T	C	0.14	0.03	1.20×10-09	0.004	29155	0.00192563	56.2461	-0.00646499	0.0229993	0.778637	0.00129916	0.0205125	0.9495
FGF23	rs17216707	20	52732362	CYP24A1	T	C	0.8	0.054	3.00×10-24	0.005	16624	0.00696748	116.626	0.0647426	0.0190639	6.84×10-4	0.0527681	0.0178478	3.11×10-3
FGF23	rs11741640	5	176792743	RGS14	G	A	0.73	0.039	1.60×10-16	0.005	16624	0.00364642	60.8327	0.041	0.0171549	0.0182381	0.0172479	0.016542	0.2971
FGF23	rs17479566	9	71198013	LINC01506	T	C	0.22	0.031	2.00×10-09	0.005	16624	0.00230699	38.4354	0.00165412	0.0189054	0.930278	0.0307232	0.0168815	0.06877
FGF23	rs9925837	16	79927303	LINC01229	G	A	0.13	0.035	5.10×10-09	0.006	16624	0.00204273	34.0237	0.07222	0.0204702	4.19×10-4	0.0330479	0.0304448	0.2777
The β coefficients represent the change in serum levels of calcium (in mg/dL), serum levels of phosphorus (in mg/dl), 25OH-VitD (in ln-nmol/L), PTH (in ln-pg/mL), and FGF23 (in ln-pg/ml) for each additional effect allele. *SNP not available in the replication outcome dataset were replaced by proxy SNPs (rs6727030 for rs1550532, r2=0.96 in the European population; rs2144530 for rs8018720, r2=1 in …

## Sheet: Supplementary Data 4
Supplementary Data 4. Statistical power estimates for mendelian randomization analyses
Traits	N (SNPs)	R2	OR=1.1		OR=1.3		OR=1.5		OR=2.0
			Power in replication cohort (CAVS#)	Power in validation cohort (CAVSǂ)	Power in replication cohort (CAVS#)	Power in validation cohort (CAVSǂ)	Power in replication cohort (CAVS#)	Power in validation cohort (CAVSǂ)	Power in replication cohort (CAVS#)	Power in validation cohort (CAVSǂ)
calcium	6	0.00788527	0.18	0.13	0.87	0.71	1	0.99	1	1
phosphate	3	0.00585682	0.14	0.11	0.76	0.58	0.99	0.95	1	1
25OH-VitD	6	0.0266859	0.47	0.34	1	1	1	1	1	1
PTH	3	0.0114046	0.24	0.17	0.96	0.85	1	1	1	1
FGF23	4	0.0149636	0.29	0.21	0.99	0.93	1	1	1	1
#CAVS GWAS Dataset from Finn Consortium.
ǂ CAVS GWAS Dataset by Hao et al.
Abbreviations: OR, odds ratio; SNP, single nucleotide polymorphism; CAVS, calcific aortic valve stenosis; 25OH-VitD, 25-hydroxyvitamin D; PTH, parathyroid hormone; FGF23, fibroblast growth factor 23; GWAS, genome-wide association study.

## Sheet: Supplementary Data 5
Supplementary Data 5. Heterogeneity and pleiotropy tests of instrument effects
Exposures	Outcome	Heterogeneity analysis				Pleiotropy analysis
		Method	Q	Degree of freedom	P	MR Egger intercept	SE	P
Calcium	CAVS	MR Egger	6.178	4	0.19	0.012	0.018	0.55
		Inverse variance weighted	6.822	5	0.23
Phosphate		MR Egger	2.217	1	0.14	-0.029	0.079	0.78
		Inverse variance weighted	2.511	2	0.28
25OH-VitD		MR Egger	8.68	4	0.07	0.015	0.02	0.49
		Inverse variance weighted	9.938	5	0.08
PTH		MR Egger	0.825	1	0.36	0.059	0.077	0.59
		Inverse variance weighted	1.403	2	0.5
FGF23		MR Egger	5.28	2	0.07	-0.031	0.073	0.72
		Inverse variance weighted	5.745	3	0.12
Abbrevations: SE, standard error; 25OH-VitD, 25-hydroxyvitamin D; PTH, parathyroid hormone; FGF23, fibroblast growth factor 23.

## Sheet: Supplementary Data 6
Supplementary Data 6 SNPs excluded due to horizontal pleiotropy and their related phenotypes
SNP	hg19_coordinates	Effect allele	Other allele	TRAIT	EFO	STUDY	PMID	ANESTRY	YEAR	BETA	SE	P	N	N_cases	N_controls	N_studies	unit	dataset
rs780094	chr2:27741237			Granulocyte count	EFO_0004586	Astle W	27863252	European	2016	0.02779	0.003675	3.95×10-14	173480	0	173480	2	IVNT	Astle-W_Blood-Cell-Traits_EUR_2016
rs780094	chr2:27741237	T	C	Granulocyte percentage of myeloid white cells	EFO_0004586	Astle W	27863252	European	2016	0.0393	0.003655	5.72×10-27	173480	0	173480	2	IVNT	Astle-W_Blood-Cell-Traits_EUR_2016
rs780094	chr2:27741237	T	C	Hematocrit	EFO_0004586	Astle W	27863252	European	2016	-0.02212	0.003612	9.12×10-10	173480	0	173480	2	IVNT	Astle-W_Blood-Cell-Traits_EUR_2016
rs780094	chr2:27741237	T	C	High light scatter percentage of red cells	EFO_0004586	Astle W	27863252	European	2016	0.03392	0.003668	2.32×10-20	173480	0	173480	2	IVNT	Astle-W_Blood-Cell-Traits_EUR_2016
rs780094	chr2:27741237	T	C	High light scatter reticulocyte count	EFO_0004586	Astle W	27863252	European	2016	0.03077	0.003668	4.98×10-7	173480	0	173480	2	IVNT	Astle-W_Blood-Cell-Traits_EUR_2016
rs780094	chr2:27741237	T	C	Lymphocyte count	EFO_0004586	Astle W	27863252	European	2016	0.02236	0.003683	1.2×10-9	173480	0	173480	2	IVNT	Astle-W_Blood-Cell-Traits_EUR_2016
rs780094	chr2:27741237	T	C	Monocyte percentage of white cells	EFO_0004586	Astle W	27863252	European	2016	-0.04437	0.003643	4.2×10-34	173480	0	173480	2	IVNT	Astle-W_Blood-Cell-Traits_EUR_2016
rs780094	chr2:27741237	T	C	Myeloid white cell count	EFO_0004586	Astle W	27863252	European	2016	0.02465	0.003684	2.22×10-11	173480	0	173480	2	IVNT	Astle-W_Blood-Cell-Traits_EUR_2016
rs780094	chr2:27741237	T	C	Neutrophil count	EFO_0004586	Astle W	27863252	European	2016	0.02933	0.003665	1.22×10-15	173480	0	173480	2	IVNT	Astle-W_Blood-Cell-Traits_EUR_2016
rs780094	chr2:27741237	T	C	Platelet count	EFO_0004586	Astle W	27863252	European	2016	0.03571	0.003728	9.71×10-22	173480	0	173480	2	IVNT	Astle-W_Blood-Cell-Traits_EUR_2016
rs780094	chr2:27741237	T	C	Plateletcrit	EFO_0004586	Astle W	27863252	European	2016	0.03368	0.003742	2.25×10-19	173480	0	173480	2	IVNT	Astle-W_Blood-Cell-Traits_EUR_2016
rs780094	chr2:27741237	T	C	Red blood cell count	EFO_0004586	Astle W	27863252	European	2016	-0.02097	0.003636	8.01×10-9	173480	0	173480	2	IVNT	Astle-W_Blood-Cell-Traits_EUR_2016
rs780094	chr2:27741237	T	C	Red cell distribution width	EFO_0004586	Astle W	27863252	European	2016	-0.02401	0.003623	3.39×10-11	173480	0	173480	2	IVNT	Astle-W_Blood-Cell-Traits_EUR_2016
rs780094	chr2:27741237	T	C	Reticulocyte count	EFO_0004586	Astle W	27863252	European	2016	0.031	0.003674	3.23×10-17	173480	0	173480	2	IVNT	Astle-W_Blood-Cell-Traits_EUR_2016
rs780094	chr2:27741237	T	C	Reticulocyte fraction of red cells	EFO_0004586	Astle W	27863252	European	2016	0.03648	0.003672	2.93×10-27	173480	0	173480	2	IVNT	Astle-W_Blood-Cell-Traits_EUR_2016
rs780094	chr2:27741237	T	C	Sum basophil neutrophil counts	EFO_0004586	Astle W	27863252	European	2016	0.02871	0.003671	5.24×10-15	173480	0	173480	2	IVNT	Astle-W_Blood-Cell-Traits_EUR_2016
rs780094	chr2:27741237	T	C	Sum neutrophil eosinophil counts	EFO_0004586	Astle W	27863252	European	2016	0.02831	0.003668	1.17×10-14	173480	0	173480	2	IVNT	Astle-W_Blood-Cell-Traits_EUR_2016
rs780094	chr2:27741237	T	C	White blood cell count	EFO_0004586	Astle W	27863252	European	2016	0.0295	0.003667	8.65×10-16	173480	0	173480	2	IVNT	Astle-W_Blood-Cell-Traits_EUR_2016
rs780094	chr2:27741237	T	C	DPA 22:5n3	EFO_0005110	Lemaitre RN	21829377	European	2011	0.0167	0.0029	9.04×10-9	8866	0	8866	5	%	CHARGE_DPA_EUR_2011
rs780094	chr2:27741237	T	C	Palmitoleic acid 16:1n7	EFO_0005110	Wu JH	23362303	European	2013	0.0199	0.0033	1.26×10-9	8961	0	8961	5	%	CHARGE_Palmitoleic-acid_EUR_2013
rs780094	chr2:27741237	T	C	log eGFR creatinine in non diabetics	EFO_0005208	CKDGen	26831199	European	2016	0.0063	0.00092	4.8×10-12	118436	0	118436	45	ml/min/1.73m2	CKDGen_eGFRcrea-NDM_EUR_2016
rs780094	chr2:27741237	T	C	log eGFR creatinine	EFO_0005208	CKDGen	20383146	European	2010	NA	NA	2.4×10-9	67093	0	67093	20	ml/min/1.73m2	CKDGen_eGFRcrea_EUR_2010
rs780094	chr2:27741237	T	C	log eGFR creatinine	EFO_0005208	CKDGen	26831199	European	2016	0.0066	0.00092	1×10-13	133777	0	133777	48	ml/min/1.73m2	CKDGen_eGFRcrea_EUR_2016
rs780094	chr2:27741237	T	C	Type II diabetes	EFO_0001360	DIAGRAM	26551672	European	2015	-0.08066	0.01318	8.5×10-10	84780	27206	57574	23	log OR	DIAGRAM_T2D-METABO_EUR_2015
rs780094	chr2:27741237	T	C	Height	EFO_0004339	GIANT	25282103	European	2014	-0.021	0.003	5.7×10-12	253130	0	253130	79	Z-score	GIANT_Height_EUR_2014
rs780094	chr2:27741237	T	C	Height	EFO_0004339	GIANT	28146470	European	2017	-0.017	0.0027	6.4×10-10	381625	0	381625	106	IVNT	GIANT_Height_EUR_2017
rs780094	chr2:27741237	T	C	Height	EFO_0004339	GIANT	28146470	Mixed	2017	-0.018	0.0025	3.1×10-12	458927	0	458927	147	IVNT	GIANT_Height_Mixed_2017
rs780094	chr2:27741237	T	C	Total cholesterol	EFO_0004574	GLGC	24097068	European	2013	0.0504	0.0036	5.28×10-41	187196	0	187196	60	IVNT	GLGC_TC_EUR_2013
rs780094	chr2:27741237	T	C	Total cholesterol	EFO_0004574	GLGC	20686565	Mixed	2010	0.0521	0.0051	1.04×10-24	100184	0	100184	46	Z-score	GLGC_TC_Mixed_2010
rs780094	chr2:27741237	T	C	Triglycerides	EFO_0004530	GLGC	24097068	European	2013	0.1102	0.0034	2.65×10-220	177705	0	177705	60	IVNT	GLGC_TG_EUR_2013
rs780094	chr2:27741237	T	C	Triglycerides	EFO_0004530	GLGC	20686565	Mixed	2010	0.1119	0.0048	7.08×10-125	96598	0	96598	46	Z-score	GLGC_TG_Mixed_2010
rs780094	chr2:27741237	T	C	2 hour glucose tolerance test	NCIT_C45946;HP_0004924	MAGIC	22885924	European	2012	NA	NA	1.04×10-10	133010	-	-	-	-	GRASP
rs780094	chr2:27741237	T	C	APOB assay lipoprotein fraction concentration	NCIT_C60819	Chasman DI	19936222	European	2009	NA	NA	1.07×10-17	17296	-	-	-	-	GRASP
rs780094	chr2:27741237	T	C	APOB assay lipoprotein fraction concentration in fasting sample	NCIT_C87957	Chasman DI	19936222	European	2009	NA	NA	2.67×10-13	17296	-	-	-	-	GRASP
rs780094	chr2:27741237	T	C	C reactive protein	NCIT_C64548	Shah	23505291	European	2013	NA	NA	3.9×10-8	8356	-	-	-	-	GRASP
rs780094	chr2:27741237	T	C	C reactive protein female	NCIT_C64548	Danik JS	20031577	European	2009	NA	NA	2.74×10-32	17686	-	-	-	-	GRASP
rs780094	chr2:27741237	T	C	Fasting blood glucose	EFO_0004465	MAGIC	20081858	European	2010	NA	NA	5.6×10-38	46186	-	-	-	-	GRASP
rs780094	chr2:27741237	T	C	Fasting blood glucose	EFO_0004465	Speliotes EK	21423719	European	2011	NA	NA	2.49×10-12	7176	-	-	-	-	GRASP
rs780094	chr2:27741237	T	C	Fasting blood glucose	EFO_0004465	Manning AK	22581228	European	2012	NA	NA	2.93×10-24	58074	-	-	-	-	GRASP
rs780094	chr2:27741237	T	C	Fasting blood glucose	EFO_0004465	MAGIC	22885924	European	2012	NA	NA	2.58×10-19	133010	-	-	-	-	GRASP
rs780094	chr2:27741237	T	C	Fasting blood glucose in high BMI subjects	EFO_0008036	Manning AK	22581228	European	2012	NA	NA	2.54×10-17	58074	-	-	-	-	GRASP
rs780094	chr2:27741237	T	C	Fasting blood glucose in low BMI subjects	EFO_0008036	Manning AK	22581228	European	2012	NA	NA	6.94×10-14	58074	-	-	-	-	GRASP
rs780094	chr2:27741237	T	C	Fasting insulin	HP_0008283	MAGIC	20081858	European	2010	NA	NA	3.6×10-20	46186	-	-	-	-	GRASP
rs780094	chr2:27741237	T	C	Fasting insulin	HP_0008283	Manning AK	22581228	European	2012	NA	NA	3.36×10-12	58074	-	-	-	-	GRASP
rs780094	chr2:27741237	T	C	Fasting insulin	HP_0008283	DIAGRAM	22885922	Mixed	2012	NA	NA	7.1×10-14	69033	-	-	-	-	GRASP
rs780094	chr2:27741237	T	C	Fasting insulin	HP_0008283	MAGIC	22885924	European	2012	NA	NA	7.37×10-20	133010	-	-	-	-	GRASP
rs780094	chr2:27741237	T	C	Fasting insulin in high BMI subjects	EFO_0008037	Manning AK	22581228	European	2012	NA	NA	3.60×10-9	58074	-	-	-	-	GRASP
rs780094	chr2:27741237	T	C	Fasting plasma glucose after exclusion of subjects with FG levels 7 mmolL	EFO_0004465	Prokopenko I	19060907	European	2008	NA	NA	8.50×10-9	35812	-	-	-	-	GRASP
rs780094	chr2:27741237	T	C	HDL cholesterol mean size lipoprotein fraction concentration in fasting sample	EFO_0004612	Chasman DI	19936222	European	2009	NA	NA	1.70×10-9	17296	-	-	-	-	GRASP
rs780094	chr2:27741237	T	C	HDL cholesterol small lipoprotein fraction concentration in fasting sample	EFO_0004612	Chasman DI	19936222	European	2009	NA	NA	3.10×10-17	17296	-	-	-	-	GRASP
rs780094	chr2:27741237	T	C	HOMA IR	EFO_0004501	MAGIC	20081858	European	2010	NA	NA	3.00×10-24	46186	-	-	-	-	GRASP
rs780094	chr2:27741237	T	C	Height adults	-	Lanktree	21194676	Mixed	2010	NA	NA	2.20×10-11	113829	-	-	-	-	GRASP
rs780094	chr2:27741237	T	C	Hypertriglyceridemia	EFO_0004211	Weissglas Volkov D	23505323	Hispanic	2013	NA	NA	5.29×10-13	2240	-	-	-	-	GRASP
rs780094	chr2:27741237	T	C	IDL total lipoprotein fraction concentration	GO_0034373;GO_0071831	Chasman DI	19936222	European	2009	NA	NA	6.98×10-10	17296	-	-	-	-	GRASP
rs780094	chr2:27741237	T	C	IDL total lipoprotein fraction concentration in fasting sample	GO_0071831;GO_0034373	Chasman DI	19936222	European	2009	NA	NA	4.50×10-8	17296	-	-	-	-	GRASP
rs780094	chr2:27741237	T	C	IFT172 cis expression in liver	-	Speliotes EK	21423719	European	2011	NA	NA	1.53×10-27	7176	-	-	-	-	GRASP
rs780094	chr2:27741237	T	C	IFT172 cis expression in omental fat	-	Speliotes EK	21423719	European	2011	NA	NA	1.70×10-63	7176	-	-	-	-	GRASP
rs780094	chr2:27741237	T	C	IFT172 cis expression in subcutaneous fat	HP_0009003;HP_0009017	Speliotes EK	21423719	European	2011	NA	NA	8.85×10-52	7176	-	-	-	-	GRASP
rs780094	chr2:27741237	T	C	LDL cholesterol mean size lipoprotein fraction concentration	EFO_0004195	Chasman DI	19936222	European	2009	NA	NA	3.30×10-12	17296	-	-	-	-	GRASP
rs780094	chr2:27741237	T	C	LDL cholesterol mean size lipoprotein fraction concentration in fasting sample	EFO_0004195	Chasman DI	19936222	European	2009	NA	NA	9.80×10-13	17296	-	-	-	-	GRASP
rs780094	chr2:27741237	T	C	LDL cholesterol small lipoprotein fraction concentration	EFO_0004195	Chasman DI	19936222	European	2009	NA	NA	2.60×10-19	17296	-	-	-	-	GRASP
rs780094	chr2:27741237	T	C	LDL cholesterol small lipoprotein fraction concentration in fasting sample	EFO_0004195	Chasman DI	19936222	European	2009	NA	NA	8.60×10-18	17296	-	-	-	-	GRASP
rs780094	chr2:27741237	T	C	LDL cholesterol total lipoprotein fraction concentration	EFO_0004195	Chasman DI	19936222	European	2009	NA	NA	3.79×10-19	17296	-	-	-	-	GRASP
rs780094	chr2:27741237	T	C	LDL cholesterol total lipoprotein fraction concentration in fasting sample	EFO_0004195	Chasman DI	19936222	European	2009	NA	NA	2.87×10-16	17296	-	-	-	-	GRASP
rs780094	chr2:27741237	T	C	Nonalcoholic fatty liver disease	NCIT_C84444	Speliotes EK	21423719	European	2011	NA	NA	2.59×10-8	7176	-	-	-	-	GRASP
rs780094	chr2:27741237	T	C	Plasma C reactive protein female	EFO_0004458	Ridker PM	18439548	European	2008	NA	NA	6.73×10-15	6345	-	-	-	-	GRASP
rs780094	chr2:27741237	T	C	Plasma docosapentaenoic acid levels	NCIT_C68347;CHEBI_61204	Lemaitre RN	21829377	European	2011	NA	NA	2.52×10-19	8866	-	-	-	-	GRASP
rs780094	chr2:27741237	T	C	Plasma palmitoleic acid	NCIT_C68408	Wu JH	23362303	European	2013	NA	NA	1.26×10-9	8961	-	-	-	-	GRASP
rs780094	chr2:27741237	T	C	Plasma protein C levels	HP_0010896	Tang W	20802025	European	2010	NA	NA	1.89×10-16	8048	-	-	-	-	GRASP
rs780094	chr2:27741237	T	C	Serum creatinine	EFO_0004518	CKDGen	20383146	European	2010	NA	NA	9.60×10-11	67093	-	-	-	-	GRASP
rs780094	chr2:27741237	T	C	Serum triglycerides	HP_0002155	Wallace C	18179892	European	2008	NA	NA	8.05×10-14	1955	-	-	-	-	GRASP
rs780094	chr2:27741237	T	C	Serum urate	NCIT_C64814	Yang Q	20884846	European	2010	NA	NA	4.68×10-17	28283	-	-	-	-	GRASP
rs780094	chr2:27741237	T	C	Serum urate	NCIT_C64814	Tin A	21768215	African	2011	NA	NA	6.44×10-13	8651	-	-	-	-	GRASP
rs780094	chr2:27741237	T	C	Serum urate	NCIT_C64814	GUGC	23263486	European	2012	NA	NA	6.52×10-39	69374	-	-	-	-	GRASP
rs780094	chr2:27741237	T	C	Total cholesterol	NCIT_C61032;NCIT_C105586	Barber M	20339536	European	2010	NA	NA	1.22×10-14	3928	-	-	-	-	GRASP
rs780094	chr2:27741237	T	C	Total cholesterol	NCIT_C61032;NCIT_C105586	GLGC	20686565	Mixed	2010	NA	NA	1.00×10-24	100184	-	-	-	-	GRASP
rs780094	chr2:27741237	T	C	Total cholesterol	NCIT_C61032;NCIT_C105586	Asselbergs	23063622	European	2012	NA	NA	1.80×10-13	66240	-	-	-	-	GRASP
rs780094	chr2:27741237	T	C	Triglycerides	-	Saxena R	17463246	European	2007	NA	NA	1.00×10-15	5217	-	-	-	-	GRASP
rs780094	chr2:27741237	T	C	Triglycerides	-	Willer CJ	18193043	European	2008	NA	NA	6.10×10-32	8656	-	-	-	-	GRASP
rs780094	chr2:27741237	T	C	Triglycerides	EFO_0004530	Kathiresan S	19060906	European	2008	NA	NA	2.89×10-29	19840	-	-	-	-	GRASP
rs780094	chr2:27741237	T	C	Triglycerides	-	Aulchenko YS	19060911	European	2008	NA	NA	3.06×10-20	22562	-	-	-	-	GRASP
rs780094	chr2:27741237	T	C	Triglycerides	-	MAGIC	20081858	European	2010	NA	NA	9.60×10-27	46186	-	-	-	-	GRASP
rs780094	chr2:27741237	T	C	Triglycerides	-	GLGC	20686565	Mixed	2010	NA	NA	7.00×10-125	100184	-	-	-	-	GRASP
rs780094	chr2:27741237	T	C	Triglycerides	-	Speliotes EK	21423719	European	2011	NA	NA	7.08×10-125	7176	-	-	-	-	GRASP
rs780094	chr2:27741237	T	C	Triglycerides	-	Asselbergs	23063622	European	2012	NA	NA	3.00×10-78	66240	-	-	-	-	GRASP
rs780094	chr2:27741237	T	C	Triglycerides	-	Coram MA	23726366	Mixed	2013	NA	NA	7.35×10-9	11423	-	-	-	-	GRASP
rs780094	chr2:27741237	T	C	Triglycerides change with statins	NCIT_C906	Barber M	20339536	European	2010	NA	NA	1.20×10-14	3928	-	-	-	-	GRASP
rs780094	chr2:27741237	T	C	Triglycerides in metabolic syndrome subjects without diabetes	-	Kristiansson K	22399527	European	2012	NA	NA	5.89×10-20	10564	-	-	-	-	GRASP
rs780094	chr2:27741237	T	C	Triglycerides ln	NCIT_C906	Chasman	19802338	European	2008	NA	NA	1.50×10-35	6382	-	-	-	-	GRASP
rs780094	chr2:27741237	T	C	Triglycerides mmoll	NCIT_C906	Sabatti C	19060910	European	2008	NA	NA	5.03×10-19	4763	-	-	-	-	GRASP
rs780094	chr2:27741237	T	C	Type 2 diabetes	EFO_0001360	MAGIC	20081858	European	2010	NA	NA	1.30×10-9	46186	-	-	-	-	GRASP
rs780094	chr2:27741237	T	C	Uric acid	NCIT_C62652;CHEBI_27226	Kolz M	19503597	European	2009	NA	NA	1.40×10-9	28141	-	-	-	-	GRASP
rs780094	chr2:27741237	T	C	VLDL cholesterol total lipoprotein fraction concentration in fasting sample	EFO_0008317	Chasman DI	19936222	European	2009	NA	NA	1.56×10-13	17296	-	-	-	-	GRASP
rs780094	chr2:27741237	T	C	Serum urate	EFO_0004531	GUGC	23263486	European	2012	0.075	0.0055	6.52×10-39	110160	0	110160	48	mg/dl	GUGC_Urate_EUR_2012
rs780094	chr2:27741237	T	C	Fasting glucose	EFO_0004465	MAGIC	22885924	European	2012	-0.027	0.0021	2.58×10-37	133010	0	133010	66	mmol/l	MAGIC_FG-METABO_EUR_2012
rs780094	chr2:27741237	T	C	Fasting glucose	EFO_0004465	MAGIC	20081858	European	2010	-0.026	0.0037	2.49×10-12	46186	0	46186	21	mmol/l	MAGIC_FG_EUR_2010
rs780094	chr2:27741237	T	C	log Fasting insulin	EFO_0004466	MAGIC	22885924	European	2012	-0.019	0.0025	7.06×10-14	108557	0	108557	56	pmol/l	MAGIC_FI-METABO_EUR_2012
rs780094	chr2:27741237	T	C	log Fasting insulin adjusted for BMI	EFO_0008037	MAGIC	22885924	European	2012	-0.019	0.0021	7.37×10-20	108557	0	108557	56	pmol/l	MAGIC_FIadjBMI_EUR_2012
rs780094	chr2:27741237	T	C	Age related disease endophenotypes	EFO_0004574;EFO_0006336;EFO_0004530;EFO_0006335;EFO_0004348;EFO_0007928;EFO_0004468;EFO_0004340;EFO_0004612	He L	27790247	European	2016	NA	NA	8.00×10-101	-	-	-	-	-	NHGRI-EBI_GWAS_Catalog
rs780094	chr2:27741237	T	C	Age related diseases mortality and associated endophenotypes	EFO_0004574;EFO_0004348;EFO_0000712;EFO_0007928;EFO_0001645;EFO_0004340;EFO_0000275;EFO_0004612;EFO_0000311;EFO_0006336;EFO_0004530;EFO_0006335;EFO_0003144;EFO_0000400;EFO_0004468;EFO_0004352	He L	27790247	European	2016	NA	NA	4.00×10-91	-	-	-	-	-	NHGRI-EBI_GWAS_Catalog
rs780094	chr2:27741237	T	C	C reactive protein	EFO_0004458	Ridker PM	18439548	European	2008	0.14	0.01798	7.00×10-15	-	-	-	-	mg/dl increase	NHGRI-EBI_GWAS_Catalog
rs780094	chr2:27741237	T	C	Calcium levels	EFO_0004838	OSeaghdha CM	24068962	European	2013	0.017	0.002629	1.00×10-10	-	-	-	-	unit increase	NHGRI-EBI_GWAS_Catalog
rs780094	chr2:27741237	T	C	Crohns disease	EFO_0000384	IBDGC	26192919	European	2015	NA	NA	4.00×10-22	-	-	-	-	-	NHGRI-EBI_GWAS_Catalog
rs780094	chr2:27741237	T	C	Fasting glucose related traits	-	MAGIC	20081858	European	2010	NA	NA	6.00×10-38	-	-	-	-	-	NHGRI-EBI_GWAS_Catalog
rs780094	chr2:27741237	T	C	Fasting glucose related traits	-	MAGIC	20081858	European	2010	NA	NA	3.00×10-24	-	-	-	-	-	NHGRI-EBI_GWAS_Catalog
rs780094	chr2:27741237	T	C	Fasting glucose related traits	-	MAGIC	20081858	European	2010	NA	NA	4.00×10-20	-	-	-	-	-	NHGRI-EBI_GWAS_Catalog
rs780094	chr2:27741237	T	C	Fasting glucose related traits interaction with BMI	-	Manning AK	22581228	European	2012	NA	NA	4.00×10-24	-	-	-	-	-	NHGRI-EBI_GWAS_Catalog
rs780094	chr2:27741237	T	C	Fasting insulin related traits	-	MAGIC	20081858	European	2010	NA	NA	4.00×10-20	-	-	-	-	-	NHGRI-EBI_GWAS_Catalog
rs780094	chr2:27741237	T	C	Fasting insulin related traits	-	MAGIC	20081858	European	2010	NA	NA	3.00×10-24	-	-	-	-	-	NHGRI-EBI_GWAS_Catalog
rs780094	chr2:27741237	T	C	Fasting insulin related traits interaction with BMI	-	Manning AK	22581228	European	2012	NA	NA	3.00×10-10	-	-	-	-	-	NHGRI-EBI_GWAS_Catalog
rs780094	chr2:27741237	T	C	Fasting plasma glucose	EFO_0004465	Hwang JY	25187374	East Asian	2014	NA	NA	4.00×10-9	-	-	-	-	-	NHGRI-EBI_GWAS_Catalog
rs780094	chr2:27741237	T	C	Gondoic acid 201n 9 levels	EFO_0007975	Hu Y	28298293	Mixed	2017	0.002	0.0003609	3.00×10-8	-	-	-	-	unit decrease	NHGRI-EBI_GWAS_Catalog
rs780094	chr2:27741237	T	C	Height	EFO_0004339	GIANT	25282103	European	2014	0.021	0.003052	6.00×10-12	-	-	-	-	unit decrease	NHGRI-EBI_GWAS_Catalog
rs780094	chr2:27741237	T	C	Hypertriglyceridemia	EFO_0004211	Ram R	27599772	Arabian	2016	0.1989	0.03543	2.00×10-8	-	-	-	-	log OR	NHGRI-EBI_GWAS_Catalog
rs780094	chr2:27741237	T	C	Metabolic syndrome	EFO_0000195	Kristiansson K	22399527	European	2012	0.13	0.01422	6.00×10-20	-	-	-	-	mmol/l increase	NHGRI-EBI_GWAS_Catalog
rs780094	chr2:27741237	T	C	Metabolic traits	EFO_0004725	Suhre K	21886157	European	2011	0.101	0.006595	6.00×10-53	-	-	-	-	unit increase	NHGRI-EBI_GWAS_Catalog
rs780094	chr2:27741237	T	C	Nonalcoholic fatty liver disease	EFO_0003095	Kawaguchi T	29385134	East Asian	2018	0.3001	0.05348	2.00×10-8	-	-	-	-	log OR	NHGRI-EBI_GWAS_Catalog
rs780094	chr2:27741237	T	C	Phospholipid levels plasma	-	Lemaitre RN	21829377	European	2011	0.02	0.003479	9.00×10-9	-	-	-	-	% increase	NHGRI-EBI_GWAS_Catalog
rs780094	chr2:27741237	T	C	Red blood cell count	EFO_0004305	Astle W	27863252	European	2016	-0.02097	0.003635	8.00×10-9	-	-	-	-	unit increase	NHGRI-EBI_GWAS_Catalog
rs780094	chr2:27741237	T	C	Renal underexcretion gout	EFO_0004274	Nakayama A	27899376	East Asian	2016	0.3001	0.05004	2.00×10-9	-	-	-	-	log OR	NHGRI-EBI_GWAS_Catalog
rs780094	chr2:27741237	T	C	Triglyceride levels	EFO_0004530	Spracklen CN	28334899	East Asian	2017	0.1	0.008807	7.00×10-30	-	-	-	-	unit increase	NHGRI-EBI_GWAS_Catalog
rs780094	chr2:27741237	T	C	Triglycerides	EFO_0004530	Willer CJ	18193043	European	2008	8.59	0.7302	6.00×10-32	-	-	-	-	mg/dl higher	NHGRI-EBI_GWAS_Catalog
rs780094	chr2:27741237	T	C	Triglycerides	EFO_0004530	Kathiresan S	18193044	Mixed	2008	0.13	0.01711	3.00×10-14	-	-	-	-	% SD higher	NHGRI-EBI_GWAS_Catalog
rs780094	chr2:27741237	T	C	Triglycerides	EFO_0004530	Aulchenko YS	19060911	European	2008	-0.1	0.01085	3.00×10-20	-	-	-	-	SD decrease	NHGRI-EBI_GWAS_Catalog
rs780094	chr2:27741237	T	C	Triglycerides	EFO_0004530	Coram MA	23726366	Mixed	2013	-0.0688	0.01188	7.00×10-9	-	-	-	-	unit increase	NHGRI-EBI_GWAS_Catalog
rs780094	chr2:27741237	T	C	Type 2 diabetes	EFO_0001360	Zhao W	28869590	Mixed	2017	-0.064	0.007535	2.00×10-17	-	-	-	-	unit increase	NHGRI-EBI_GWAS_Catalog
rs780094	chr2:27741237	T	C	Urate levels in obese individuals	EFO_0007041;EFO_0004531	Huffman JE	25811787	European	2015	-0.085	0.01515	2.00×10-8	-	-	-	-	kg/m2 decrease	NHGRI-EBI_GWAS_Catalog
rs780094	chr2:27741237	T	C	Uric acid levels	EFO_0004761	Kolz M	19503597	European	2009	0.05	0.008184	1.00×10-9	-	-	-	-	mg/dl increase	NHGRI-EBI_GWAS_Catalog
rs780094	chr2:27741237	T	C	Alcohol intake frequency	EFO_0004329	Neale B	UKBB	European	2017	0.04817	0.003654	1.13×10-9	336965	0	336965	1	-	Neale-B_UKBB_EUR_2017
rs780094	chr2:27741237	T	C	Alcohol intake versus 10 years previously	EFO_0004329	Neale B	UKBB	European	2017	0.01213	0.001899	1.65×10-10	313248	0	313248	1	-	Neale-B_UKBB_EUR_2017
rs780094	chr2:27741237	T	C	Arm fat-free mass left	-	Neale B	UKBB	European	2017	-0.0187	0.001588	5.30×10-32	331159	0	331159	1	IVNT	Neale-B_UKBB_EUR_2017
rs780094	chr2:27741237	T	C	Arm fat-free mass right	-	Neale B	UKBB	European	2017	-0.01918	0.001556	7.08×10-35	331221	0	331221	1	IVNT	Neale-B_UKBB_EUR_2017
rs780094	chr2:27741237	T	C	Arm predicted mass left	-	Neale B	UKBB	European	2017	-0.01853	0.001582	1.12×10-31	331146	0	331146	1	IVNT	Neale-B_UKBB_EUR_2017
rs780094	chr2:27741237	T	C	Arm predicted mass right	-	Neale B	UKBB	European	2017	-0.01904	0.001551	1.22×10-34	331216	0	331216	1	IVNT	Neale-B_UKBB_EUR_2017
rs780094	chr2:27741237	T	C	Basal metabolic rate	EFO_0007777	Neale B	UKBB	European	2017	-0.01875	0.001656	1.05×10-29	331307	0	331307	1	IVNT	Neale-B_UKBB_EUR_2017
rs780094	chr2:27741237	T	C	Comparative height size at age 10	-	Neale B	UKBB	European	2017	-0.01443	0.001706	2.73×10-17	332021	0	332021	1	-	Neale-B_UKBB_EUR_2017
rs780094	chr2:27741237	T	C	Daytime dozing or sleeping	EFO_0000614;EFO_0005855	Neale B	UKBB	European	2017	0.007992	0.001236	1.00×10-10	336082	0	336082	1	IVNT	Neale-B_UKBB_EUR_2017
rs780094	chr2:27741237	T	C	Diabetes diagnosed by doctor	EFO_0000400	Neale B	UKBB	European	2017	-0.003732	0.0005357	3.25×10-12	336473	16183	320290	1	risk diff	Neale-B_UKBB_EUR_2017
rs780094	chr2:27741237	T	C	Height	EFO_0004339	Neale B	UKBB	European	2017	-0.01601	0.001775	1.91×10-19	336474	0	336474	1	IVNT	Neale-B_UKBB_EUR_2017
rs780094	chr2:27741237	T	C	Impedance of arm left	-	Neale B	UKBB	European	2017	0.01849	0.001764	1.09×10-25	331292	0	331292	1	IVNT	Neale-B_UKBB_EUR_2017
rs780094	chr2:27741237	T	C	Impedance of arm right	-	Neale B	UKBB	European	2017	0.01826	0.001757	2.65×10-25	331279	0	331279	1	IVNT	Neale-B_UKBB_EUR_2017
rs780094	chr2:27741237	T	C	Impedance of leg left	-	Neale B	UKBB	European	2017	0.01825	0.002278	1.11×10-15	331296	0	331296	1	IVNT	Neale-B_UKBB_EUR_2017
rs780094	chr2:27741237	T	C	Impedance of leg right	-	Neale B	UKBB	European	2017	0.01786	0.00226	2.75×10-15	331301	0	331301	1	IVNT	Neale-B_UKBB_EUR_2017
rs780094	chr2:27741237	T	C	Impedance of whole body	-	Neale B	UKBB	European	2017	0.01996	0.001905	1.10×10-25	331284	0	331284	1	IVNT	Neale-B_UKBB_EUR_2017
rs780094	chr2:27741237	T	C	Leg fat-free mass left	-	Neale B	UKBB	European	2017	-0.01689	0.001645	1.01×10-24	331258	0	331258	1	IVNT	Neale-B_UKBB_EUR_2017
rs780094	chr2:27741237	T	C	Leg fat-free mass right	-	Neale B	UKBB	European	2017	-0.01687	0.001644	1.10×10-24	331285	0	331285	1	IVNT	Neale-B_UKBB_EUR_2017
rs780094	chr2:27741237	T	C	Leg predicted mass left	-	Neale B	UKBB	European	2017	-0.0167	0.001634	1.59×10-24	331253	0	331253	1	IVNT	Neale-B_UKBB_EUR_2017
rs780094	chr2:27741237	T	C	Leg predicted mass right	-	Neale B	UKBB	European	2017	-0.01682	0.001634	7.45×10-25	331285	0	331285	1	IVNT	Neale-B_UKBB_EUR_2017
rs780094	chr2:27741237	T	C	Medication for cholesterol, blood pressure or diabetes: cholesterol lowering medication	EFO_0007056	Neale B	UKBB	European	2017	0.01126	0.00156	5.27×10-13	154702	35840	118862	1	risk diff	Neale-B_UKBB_EUR_2017
rs780094	chr2:27741237	T	C	Pulse rate	EFO_0004326	Neale B	UKBB	European	2017	0.02764	0.002574	6.81×10-27	317756	0	317756	1	IVNT	Neale-B_UKBB_EUR_2017
rs780094	chr2:27741237	T	C	Pulse rate	EFO_0004326	Neale B	UKBB	European	2017	0.02545	0.004364	5.50×10-9	110153	0	110153	1	IVNT	Neale-B_UKBB_EUR_2017
rs780094	chr2:27741237	T	C	Self-reported diabetes	EFO_0000400	Neale B	UKBB	European	2017	-0.002996	0.0004858	6.93×10-10	337159	13243	323916	1	risk diff	Neale-B_UKBB_EUR_2017
rs780094	chr2:27741237	T	C	Self-reported gout	EFO_0004274	Neale B	UKBB	European	2017	0.003201	0.0002953	2.27×10-27	337159	4807	332352	1	risk diff	Neale-B_UKBB_EUR_2017
rs780094	chr2:27741237	T	C	Self-reported high cholesterol	EFO_0008111	Neale B	UKBB	European	2017	0.009575	0.0008188	1.39×10-31	337159	41296	295863	1	risk diff	Neale-B_UKBB_EUR_2017
rs780094	chr2:27741237	T	C	Sitting height	EFO_0004339	Neale B	UKBB	European	2017	-0.01796	0.001931	1.42×10-20	336172	0	336172	1	IVNT	Neale-B_UKBB_EUR_2017
rs780094	chr2:27741237	T	C	Sodium in urine	EFO_0009282	Neale B	UKBB	European	2017	0.01908	0.002433	4.41×10-15	326831	0	326831	1	IVNT	Neale-B_UKBB_EUR_2017
rs780094	chr2:27741237	T	C	Treatment with allopurinol	EFO_0007056	Neale B	UKBB	European	2017	0.002657	0.000264	7.90×10-24	337159	3819	333340	1	risk diff	Neale-B_UKBB_EUR_2017
rs780094	chr2:27741237	T	C	Treatment with atorvastatin	EFO_0007056	Neale B	UKBB	European	2017	0.002956	0.0004279	4.96×10-12	337159	10167	326992	1	risk diff	Neale-B_UKBB_EUR_2017
rs780094	chr2:27741237	T	C	Treatment with cholesterol lowering medication	EFO_0007056	Neale B	UKBB	European	2017	0.007841	0.001138	5.72×10-12	180203	22705	157498	1	risk diff	Neale-B_UKBB_EUR_2017
rs780094	chr2:27741237	T	C	Treatment with simvastatin	EFO_0007056	Neale B	UKBB	European	2017	0.004384	0.0007923	3.16×10-8	337159	38492	298667	1	risk diff	Neale-B_UKBB_EUR_2017
rs780094	chr2:27741237	T	C	Trunk fat-free mass	-	Neale B	UKBB	European	2017	-0.02057	0.001573	4.92×10-39	331030	0	331030	1	IVNT	Neale-B_UKBB_EUR_2017
rs780094	chr2:27741237	T	C	Trunk predicted mass	-	Neale B	UKBB	European	2017	-0.02057	0.001568	2.64×10-39	330995	0	330995	1	IVNT	Neale-B_UKBB_EUR_2017
rs780094	chr2:27741237	T	C	Weight	EFO_0004338	Neale B	UKBB	European	2017	-0.01651	0.002183	4.04×10-14	336227	0	336227	1	IVNT	Neale-B_UKBB_EUR_2017
rs780094	chr2:27741237	T	C	Whole body fat-free mass	-	Neale B	UKBB	European	2017	-0.0197	0.00158	1.06×10-35	331291	0	331291	1	IVNT	Neale-B_UKBB_EUR_2017
rs780094	chr2:27741237	T	C	Whole body water mass	-	Neale B	UKBB	European	2017	-0.01995	0.001582	1.93×10-36	331315	0	331315	1	IVNT	Neale-B_UKBB_EUR_2017
rs780094	chr2:27741237	T	C	Age at menopause	EFO_0004704;EFO_0004703	ReproGen	26414677	European	2015	0.12	0.02	1.50×10-9	69360	0	69360	33	years	ReproGen_Age-at-Menopause_EUR_2015
rs780094	chr2:27741237	T	C	Triglycerides	EFO_0004530	Spracklen CN	28334899	East Asian	2017	0.1047	0.0087	4.35×10-33	27651	0	27651	13	IVNT	Spracklen-CN_Triglycerides_EAS_2017
rs780094	chr2:27741237	T	C	C reactive protein	NCIT_C64548	Ridker PM	18439548	European	2008	NA	NA	7.00×10-15	-	-	-	-	-	dbGaP
rs780094	chr2:27741237	T	C	Glucose tolerance test	NCIT_C45946	MAGIC	20081858	European	2010	NA	NA	6.00×10-38	-	-	-	-	-	dbGaP
rs780094	chr2:27741237	T	C	Glucose transporter type 2	-	MAGIC	20081858	European	2010	NA	NA	4.00×10-20	-	-	-	-	-	dbGaP
rs780094	chr2:27741237	T	C	Insulin resistance	EFO_0002614	MAGIC	20081858	European	2010	NA	NA	3.00×10-24	-	-	-	-	-	dbGaP
rs780094	chr2:27741237	T	C	Metabolic syndrome x	EFO_0000195	Kristiansson K	22399527	European	2012	NA	NA	6.00×10-20	-	-	-	-	-	dbGaP
rs780094	chr2:27741237	T	C	Metabolism	HP_0003119;HP_0012278	Suhre K	21886157	European	2011	NA	NA	6.00×10-53	-	-	-	-	-	dbGaP
rs780094	chr2:27741237	T	C	Phospholipids	NCIT_C70561	Lemaitre RN	21829377	European	2011	NA	NA	9.00×10-9	-	-	-	-	-	dbGaP
rs780094	chr2:27741237	T	C	Triglycerides	-	Willer CJ	18193043	European	2008	NA	NA	6.00×10-32	-	-	-	-	-	dbGaP
rs780094	chr2:27741237	T	C	Triglycerides	-	Kathiresan S	18193044	Mixed	2008	NA	NA	3.00×10-14	-	-	-	-	-	dbGaP
rs780094	chr2:27741237	T	C	Triglycerides	-	Sabatti C	19060910	European	2008	NA	NA	5.03×10-9	-	-	-	-	-	dbGaP
rs780094	chr2:27741237	T	C	Triglycerides	-	Aulchenko YS	19060911	European	2008	NA	NA	3.00×10-20	-	-	-	-	-	dbGaP
rs780094	chr2:27741237	T	C	Uric acid	NCIT_C62652;CHEBI_27226	Kolz M	19503597	European	2009	NA	NA	1.00×10-9	-	-	-	-	-	dbGaP
rs1697421	chr1:21823292	T	C	Serum phosphorous	NCIT_C28375	Kestenbaum B	20558539	European	2010	NA	NA	1.14×10-27	16264	-	-	-	-	GRASP
rs1697421	chr1:21823292	T	C	Blood metabolite ratios	EFO_0005664	Shin SY	24816252	European	2014	0.056	0.006046	2.00×10-20	-	-	-	-	unit decrease	NHGRI-EBI_GWAS_Catalog
rs1697421	chr1:21823292	T	C	Blood metabolite ratios	EFO_0005664	Shin SY	24816252	European	2014	0.042	0.005528	3.00×10-14	-	-	-	-	unit decrease	NHGRI-EBI_GWAS_Catalog
rs1697421	chr1:21823292	T	C	Phosphorus levels	EFO_0004861	Kestenbaum B	20558539	European	2010	0.05	0.004582	1.00×10-27	-	-	-	-	mg/dl increase	NHGRI-EBI_GWAS_Catalog
rs1697421	chr1:21823292	T	C	Vitamin B levels in ischemic stroke	EFO_0004621	Keene KL	25147783	Mixed	2014	0.173	0.02806	7.00×10-10	-	-	-	-	unit increase	NHGRI-EBI_GWAS_Catalog
rs1697421	chr1:21823292	T	C	Alkaline phosphatase	EFO_0004533	Prins B	28887542	European	2017	-0.01	NA	1.70×10-14	9961	0	9961	1	lu/l	Prins-B_ALKP_EUR_2017
rs1697421	chr1:21823292	T	C	Phosphorus	CHEBI_28659	Kestenbaum B	20558539	European	2010	NA	NA	1.00×10-27	-	-	-	-	-	dbGaP
rs2769071	chr9:136145974	A	G	Hematocrit	EFO_0004586	Astle W	27863252	European	2016	0.03963	0.003782	1.09×10-25	173480	0	173480	2	IVNT	Astle-W_Blood-Cell-Traits_EUR_2016
rs2769071	chr9:136145974	A	G	Hemoglobin concentration	EFO_0004586	Astle W	27863252	European	2016	0.03805	0.003799	1.29×10-23	173480	0	173480	2	IVNT	Astle-W_Blood-Cell-Traits_EUR_2016
rs2769071	chr9:136145974	A	G	Monocyte count	EFO_0004586	Astle W	27863252	European	2016	0.03938	0.003822	6.90×10-25	173480	0	173480	2	IVNT	Astle-W_Blood-Cell-Traits_EUR_2016
rs2769071	chr9:136145974	A	G	Monocyte percentage of white cells	EFO_0004586	Astle W	27863252	European	2016	0.02306	0.003812	1.47×10-9	173480	0	173480	2	IVNT	Astle-W_Blood-Cell-Traits_EUR_2016
rs2769071	chr9:136145974	A	G	Myeloid white cell count	EFO_0004586	Astle W	27863252	European	2016	0.02283	0.003855	3.16×10-9	173480	0	173480	2	IVNT	Astle-W_Blood-Cell-Traits_EUR_2016
rs2769071	chr9:136145974	A	G	Red blood cell count	EFO_0004586	Astle W	27863252	European	2016	0.03037	0.00381	1.58×10-15	173480	0	173480	2	IVNT	Astle-W_Blood-Cell-Traits_EUR_2016
rs2769071	chr9:136145974	A	G	White blood cell count	EFO_0004586	Astle W	27863252	European	2016	0.02554	0.003838	2.85×10-11	173480	0	173480	2	IVNT	Astle-W_Blood-Cell-Traits_EUR_2016
rs2769071	chr9:136145974	A	G	Myocardial infarction	EFO_0000612	CARDIoGRAMplusC4D	26343387	Mixed	2015	-0.07782	0.01058	1.91×10-13	167181	43677	123504	48	log OR	CARDIoGRAMplusC4D_MI_Mixed_2015
rs2769071	chr9:136145974	A	G	Low density lipoprotein	EFO_0004611	GLGC	24097068	European	2013	-0.0353	0.0054	3.06×10-10	82910	0	82910	60	IVNT	GLGC_LDL_EUR_2013
rs2769071	chr9:136145974	A	G	Total cholesterol	EFO_0004574	GLGC	24097068	European	2013	-0.0383	0.0051	7.48×10-13	92420	0	92420	60	IVNT	GLGC_TC_EUR_2013
rs2769071	chr9:136145974	A	G	Venous thrombosis	NCIT_C99107	Germain	22675575	European	2012	NA	NA	4.30×10-34	4517	-	-	-	-	GRASP
rs2769071	chr9:136145974	A	G	Arm fat percentage left	-	Neale B	UKBB	European	2017	-0.01269	0.001976	1.35×10-10	331198	0	331198	1	IVNT	Neale-B_UKBB_EUR_2017
rs2769071	chr9:136145974	A	G	Arm fat percentage right	-	Neale B	UKBB	European	2017	-0.01237	0.001985	4.56×10-10	331249	0	331249	1	IVNT	Neale-B_UKBB_EUR_2017
rs2769071	chr9:136145974	A	G	Blood clot in the leg	-	Neale B	UKBB	European	2017	-0.006326	0.0003712	4.43×10-65	336782	6905	329877	1	risk diff	Neale-B_UKBB_EUR_2017
rs2769071	chr9:136145974	A	G	Blood clot in the lung	-	Neale B	UKBB	European	2017	-0.002878	0.0002374	8.17×10-34	336782	2788	333994	1	risk diff	Neale-B_UKBB_EUR_2017
rs2769071	chr9:136145974	A	G	Diastolic blood pressure	EFO_0006336	Neale B	UKBB	European	2017	0.01667	0.002642	2.80×10-10	317756	0	317756	1	IVNT	Neale-B_UKBB_EUR_2017
rs2769071	chr9:136145974	A	G	Haemorrhoids	EFO_0009552	Neale B	UKBB	European	2017	0.002282	0.000403	1.49×10-8	337199	8190	329009	1	risk diff	Neale-B_UKBB_EUR_2017
rs2769071	chr9:136145974	A	G	Impedance of arm left	-	Neale B	UKBB	European	2017	-0.01562	0.001843	2.33×10-17	331292	0	331292	1	IVNT	Neale-B_UKBB_EUR_2017
rs2769071	chr9:136145974	A	G	Impedance of arm right	-	Neale B	UKBB	European	2017	-0.01542	0.001835	4.44×10-17	331279	0	331279	1	IVNT	Neale-B_UKBB_EUR_2017
rs2769071	chr9:136145974	A	G	No blood clot, bronchitis, emphysema, asthma, rhinitis, eczema or allergy diagnosed by doctor	-	Neale B	UKBB	European	2017	0.009915	0.001223	5.08×10-16	336782	228530	108252	1	risk diff	Neale-B_UKBB_EUR_2017
rs2769071	chr9:136145974	A	G	Peak expiratory flow	EFO_0009718	Neale B	UKBB	European	2017	0.0152	0.002322	5.93×10-11	307638	0	307638	1	IVNT	Neale-B_UKBB_EUR_2017
rs2769071	chr9:136145974	A	G	Phlebitis and thrombophlebitis	EFO_1001395	Neale B	UKBB	European	2017	-0.00228	0.0001807	1.64×10-36	337199	1613	335586	1	risk diff	Neale-B_UKBB_EUR_2017
rs2769071	chr9:136145974	A	G	Pulmonary embolism	EFO_0003827	Neale B	UKBB	European	2017	-0.001585	0.0001571	6.29×10-24	337199	1218	335981	1	risk diff	Neale-B_UKBB_EUR_2017
rs2769071	chr9:136145974	A	G	Self-reported deep venous thrombosis	EFO_0003907	Neale B	UKBB	European	2017	-0.006188	0.0003671	1.01×10-63	337159	6767	330392	1	risk diff	Neale-B_UKBB_EUR_2017
rs2769071	chr9:136145974	A	G	Self-reported high cholesterol	EFO_0008111	Neale B	UKBB	European	2017	-0.005342	0.0008555	4.26×10-10	337159	41296	295863	1	risk diff	Neale-B_UKBB_EUR_2017
rs2769071	chr9:136145974	A	G	Self-reported pulmonary embolism + or - dvt	EFO_0003827	Neale B	UKBB	European	2017	-0.002883	0.0002377	7.47×10-47	337159	2801	334358	1	risk diff	Neale-B_UKBB_EUR_2017
rs2769071	chr9:136145974	A	G	Treatment with cholesterol lowering medication	EFO_0007056	Neale B	UKBB	European	2017	-0.006725	0.001191	1.64×10-8	180203	22705	157498	1	risk diff	Neale-B_UKBB_EUR_2017
rs2769071	chr9:136145974	A	G	Treatment with warfarin	EFO_0007056	Neale B	UKBB	European	2017	-0.001578	0.0002615	1.58×10-9	337159	3404	333755	1	risk diff	Neale-B_UKBB_EUR_2017
rs2769071	chr9:136145974	A	G	Vascular or heart problems diagnosed by doctor: high blood pressure	EFO_0004325	Neale B	UKBB	European	2017	0.006472	0.001161	2.48×10-8	336683	91033	245650	1	risk diff	Neale-B_UKBB_EUR_2017
rs2769071	chr9:136145974	A	G	High grade serous ovarian cancer	EFO_1001516	Phelan M	28346442	European	2017	-0.0905	0.01641	3.59×10-8	53978	13037	40941	63	log OR	Phelan-M_HGSOC_EUR_2017
rs2769071	chr9:136145974	A	G	Serous invasive ovarian cancer	EFO_1001516	Phelan M	28346442	European	2017	-0.08824	0.01596	3.31×10-8	54990	14049	40941	63	log OR	Phelan-M_Serous-Invasive-Ovarian-Cancer_EUR_2017
rs2769071	chr9:136145974	A	G	Alkaline phosphatase	EFO_0004533	Prins B	28887542	European	2017	0.03	NA	2.62×10-51	9961	0	9961	1	lu/l	Prins-B_ALKP_EUR_2017
rs2769071	chr9:136145974	A	G	Ferritin	EFO_0007901;EFO_0004459	Prins B	28887542	European	2017	0.09	0.02	8.09×10-9	9961	0	9961	1	ug/l	Prins-B_Ferritin_EUR_2017
Abbrevations: SNP, single nucleotide polymorphism; SE, standard error.

## Sheet: Supplementary Data 7
Supplementary Data 7. Colocalisation results for FGF-23 expression in blood with the risk of calcific aortic valve stenosis risk
FGF23 pQTL (Blood)	P
H0: no association with either trait	4e-06
H1: association with FGF23 expression, but not the CAVS trait	0.000587
H2: association with the CAVS trait, but not FGF23 expression	0.000285
H3: association with the CAVS trait and FGF23 expression, with distinct causal variants	0.0387
H4: association with the CAVS trait and FGF23 expression, with a shared causal variant	0.96
*Significant causal variants shared by FGF23 expression and CAVS: rs7955866, rs7976548, rs16931344, rs3812822,rs17773299, rs11063123, rs11063127, rs13312789. Abbrevations: FGF23, fibroblast growth factor 23; pQTL, protein quantatitive trait loci; CAVS, calcific aortic valve stenosis.

## Sheet: Supplementary Data 8
Supplementary Data 8. Known calcific aortic valve stenosis associated genes
Risk Genes	Sentinel SNP	P	Study(PMID)
LPA	rs10455872	6.48×10−21	Moncla et al.(36829083)
PALMD	rs7543039	1.24×10−16	Moncla et al.(36829083)
ALPL	rs12141569	3.93×10−8	Moncla et al.(36829083)
IL6	rs2069832	1.11×10−8	Moncla et al.(36829083)
TEX41	rs1830321	1.8×10−13	Moncla et al.(36829083)
DHX38	rs137867582	1.2×10−8	Moncla et al.(36829083)
CTSB–DEFB135	rs6601627	3.0×10−15	Chen et al.(37038246)
GATA4	rs3729856	8.8×10−8	Chen et al.(37038246)
CELSR2–SORT1	rs12740374	2.4×10−9	Chen et al.(37038246)
PRRX1	rs61817383	3.7×10−12	Chen et al.(37038246)
ACTR2	rs62139062	4.4×10−11	Chen et al.(37038246)
ARHGEF26	rs6794263	1.5×10−9	Chen et al.(37038246)
SMC2	rs55909255	5.1×10−9	Chen et al.(37038246)
NLRP6	rs17156153	2.6×10−13	Chen et al.(37038246)
TMEM170A	rs11643207	5.6×10−13	Chen et al.(37038246)
NAV1	rs631556	4.1×10−14	Chen et al.(37038246)
FADS1/2	rs174533	2.0×10−12	Chen et al.(37038246)
Abbrevation: SNP, single nucleotide polymorphism.

## Sheet: Supplementary Data 9
Supplementary Data 9. Potential pathways and biological processes involved in the interaction of of FGF23 with ALPL and IL-6
Genes involved	Gene Ontology term	Biological process	Strength *	P #
FGF23, ALPL	GO:1904383	Response to sodium phosphate	3.09	0.0055
FGF23, KL, ALPL	GO:0033280	Response to vitamin D	2.72	0.00022
FGF23, ALPL	GO:0055062	Phosphate ion homeostasis	2.69	0.0102
FGF23, IL6	GO:0071354	Cellular response to interleukin-6	2.53	0.015
FGF23, KL, ALPL	GO:0055074	Calcium ion homeostasis	1.83	0.0089
FGF23, KL, ALPL	GO:1901615	Organic hydroxy compound metabolic process	1.49	0.0372
FGF23, KL, IL6	GO:0043410	Positive regulation of MAPK cascade	1.49	0.0372
FGF23, ALPL, IL6	GO:0010035	Response to inorganic substance	1.44	0.0402
FGF23, KL, ALPL, IL6	GO:0009725	Response to hormone	1.41	0.0059
FGF23, KL, ALPL, IL6	GO:0033993	Response to lipid	1.38	0.007
FGF23, KL, ALPL, IL6	GO:0014070	Response to organic cyclic compound	1.36	0.0072
FGF23, KL, ALPL, IL6	GO:0048878	Chemical homeostasis	1.34	0.0078
FGF23, KL, ALPL, IL6	GO:1901700	Response to oxygen-containing compound	1.1	0.0304
* This measure describes how large the enrichment effect is. It’s the ratio between i) the number of proteins in the network that are annotated with a term and ii) the number of proteins that the STRING database expects to be annotated with this term in a random network of the same size.
# p-values are corrected for multiple testing within each category using the Benjamini–Hochberg procedure.
